# Supplementary material for: A meta-analysis of public microarray data identifies gene regulatory pathways deregulated in peripheral blood mononuclear cells from individuals with Systemic Lupus Erythematosus compared to those without
Source: BMC Med Genomics. 2016 Nov 15;9:66. doi: 10.1186/s12920-016-0227-0 (PMC5111272; doi:10.1186/s12920-016-0227-0)
Supplement: Additional file 1: — FDR-corrected p-values. (XLS 110 kb) [file 12920_2016_227_MOESM1_ESM.xls]

## Sheet: binning
EnsemblGene	FDR-corrected p-value
ENSG00000002549	0.0539955
ENSG00000003137	0.0539955
ENSG00000005075	0.0539955
ENSG00000005108	0.0539955
ENSG00000007944	0.0539955
ENSG00000011143	0.0539955
ENSG00000013725	0.0539955
ENSG00000018189	0.0539955
ENSG00000023228	0.0539955
ENSG00000040731	0.0539955
ENSG00000065325	0.0539955
ENSG00000066583	0.0539955
ENSG00000067064	0.0539955
ENSG00000068650	0.0539955
ENSG00000074660	0.0539955
ENSG00000075618	0.0539955
ENSG00000076003	0.0539955
ENSG00000080839	0.0539955
ENSG00000081154	0.0539955
ENSG00000082269	0.0539955
ENSG00000085733	0.0539955
ENSG00000087460	0.0539955
ENSG00000088280	0.0539955
ENSG00000089012	0.0539955
ENSG00000089127	0.0539955
ENSG00000089723	0.0539955
ENSG00000091181	0.0539955
ENSG00000095066	0.0539955
ENSG00000100249	0.0539955
ENSG00000100351	0.0539955
ENSG00000100490	0.0539955
ENSG00000100604	0.0539955
ENSG00000100902	0.0539955
ENSG00000101311	0.0539955
ENSG00000101850	0.0539955
ENSG00000101890	0.0539955
ENSG00000102057	0.0539955
ENSG00000102290	0.0539955
ENSG00000102871	0.0539955
ENSG00000104368	0.0539955
ENSG00000104497	0.0539955
ENSG00000104723	0.0539955
ENSG00000105619	0.0539955
ENSG00000107018	0.0539955
ENSG00000107317	0.0539955
ENSG00000107438	0.0539955
ENSG00000107890	0.0539955
ENSG00000108684	0.0539955
ENSG00000108924	0.0539955
ENSG00000109163	0.0539955
ENSG00000109832	0.0539955
ENSG00000110063	0.0539955
ENSG00000110660	0.0539955
ENSG00000110777	0.0539955
ENSG00000111046	0.0539955
ENSG00000111331	0.0539955
ENSG00000111335	0.0539955
ENSG00000111775	0.0539955
ENSG00000112144	0.0539955
ENSG00000112365	0.0539955
ENSG00000112406	0.0539955
ENSG00000112414	0.0539955
ENSG00000112419	0.0539955
ENSG00000112576	0.0539955
ENSG00000112983	0.0539955
ENSG00000113361	0.0539955
ENSG00000114120	0.0539955
ENSG00000114166	0.0539955
ENSG00000114487	0.0539955
ENSG00000114491	0.0539955
ENSG00000116748	0.0539955
ENSG00000117477	0.0539955
ENSG00000117501	0.0539955
ENSG00000118307	0.0539955
ENSG00000118492	0.0539955
ENSG00000118526	0.0539955
ENSG00000119508	0.0539955
ENSG00000120963	0.0539955
ENSG00000122194	0.0539955
ENSG00000122566	0.0539955
ENSG00000123843	0.0539955
ENSG00000124535	0.0539955
ENSG00000124678	0.0539955
ENSG00000125363	0.0539955
ENSG00000125571	0.0539955
ENSG00000125843	0.0539955
ENSG00000126267	0.0539955
ENSG00000126549	0.0539955
ENSG00000126709	0.0539955
ENSG00000129951	0.0539955
ENSG00000130193	0.0539955
ENSG00000131370	0.0539955
ENSG00000133020	0.0539955
ENSG00000134602	0.0539955
ENSG00000135063	0.0539955
ENSG00000136213	0.0539955
ENSG00000136271	0.0539955
ENSG00000136732	0.0539955
ENSG00000136866	0.0539955
ENSG00000137198	0.0539955
ENSG00000137573	0.0539955
ENSG00000137628	0.0539955
ENSG00000137634	0.0539955
ENSG00000137672	0.0539955
ENSG00000137965	0.0539955
ENSG00000138792	0.0539955
ENSG00000138944	0.0539955
ENSG00000139793	0.0539955
ENSG00000140365	0.0539955
ENSG00000141542	0.0539955
ENSG00000142973	0.0539955
ENSG00000143772	0.0539955
ENSG00000143786	0.0539955
ENSG00000143947	0.0539955
ENSG00000144426	0.0539955
ENSG00000145287	0.0539955
ENSG00000145864	0.0539955
ENSG00000145945	0.0539955
ENSG00000146938	0.0539955
ENSG00000147255	0.0539955
ENSG00000147804	0.0539955
ENSG00000148175	0.0539955
ENSG00000148484	0.0539955
ENSG00000148700	0.0539955
ENSG00000149596	0.0539955
ENSG00000149636	0.0539955
ENSG00000150244	0.0539955
ENSG00000150281	0.0539955
ENSG00000150403	0.0539955
ENSG00000151834	0.0539955
ENSG00000153292	0.0539955
ENSG00000153993	0.0539955
ENSG00000154114	0.0539955
ENSG00000156103	0.0539955
ENSG00000156976	0.0539955
ENSG00000157014	0.0539955
ENSG00000157216	0.0539955
ENSG00000157399	0.0539955
ENSG00000157601	0.0539955
ENSG00000158901	0.0539955
ENSG00000159224	0.0539955
ENSG00000160200	0.0539955
ENSG00000160870	0.0539955
ENSG00000160932	0.0539955
ENSG00000162976	0.0539955
ENSG00000163132	0.0539955
ENSG00000163251	0.0539955
ENSG00000163254	0.0539955
ENSG00000163347	0.0539955
ENSG00000163635	0.0539955
ENSG00000164399	0.0539955
ENSG00000164924	0.0539955
ENSG00000165029	0.0539955
ENSG00000165629	0.0539955
ENSG00000165949	0.0539955
ENSG00000166780	0.0539955
ENSG00000168028	0.0539955
ENSG00000168453	0.0539955
ENSG00000168505	0.0539955
ENSG00000169035	0.0539955
ENSG00000169760	0.0539955
ENSG00000169764	0.0539955
ENSG00000170231	0.0539955
ENSG00000170476	0.0539955
ENSG00000171557	0.0539955
ENSG00000171953	0.0539955
ENSG00000172016	0.0539955
ENSG00000172183	0.0539955
ENSG00000172466	0.0539955
ENSG00000172724	0.0539955
ENSG00000173064	0.0539955
ENSG00000173163	0.0539955
ENSG00000174963	0.0539955
ENSG00000177910	0.0539955
ENSG00000180573	0.0539955
ENSG00000182168	0.0539955
ENSG00000182378	0.0539955
ENSG00000182415	0.0539955
ENSG00000184216	0.0539955
ENSG00000184979	0.0539955
ENSG00000185044	0.0539955
ENSG00000185201	0.0539955
ENSG00000185652	0.0539955
ENSG00000185745	0.0539955
ENSG00000185875	0.0539955
ENSG00000186111	0.0539955
ENSG00000187140	0.0539955
ENSG00000187210	0.0539955
ENSG00000187446	0.0539955
ENSG00000187513	0.0539955
ENSG00000187608	0.0539955
ENSG00000187621	0.0539955
ENSG00000188064	0.0539955
ENSG00000188937	0.0539955
ENSG00000196116	0.0539955
ENSG00000196428	0.0539955
ENSG00000196611	0.0539955
ENSG00000196655	0.0539955
ENSG00000197446	0.0539955
ENSG00000197540	0.0539955
ENSG00000197912	0.0539955
ENSG00000198001	0.0539955
ENSG00000198498	0.0539955
ENSG00000198610	0.0539955
ENSG00000198670	0.0539955
ENSG00000198692	0.0539955
ENSG00000204941	0.0539955
ENSG00000204983	0.0539955
ENSG00000211677	0.0539955
ENSG00000213079	0.0539955
ENSG00000213689	0.0539955
ENSG00000213931	0.0539955
ENSG00000213949	0.0539955
ENSG00000216775	0.0539955
ENSG00000221818	0.0539955
ENSG00000221826	0.0539955
ENSG00000235604	0.0539955
ENSG00000236249	0.0539955
ENSG00000241322	0.0539955
ENSG00000257017	0.0539955
ENSG00000260230	0.0539955
ENSG00000010017	0.06503
ENSG00000010292	0.06503
ENSG00000032219	0.06503
ENSG00000042813	0.06503
ENSG00000054654	0.06503
ENSG00000055208	0.06503
ENSG00000055732	0.06503
ENSG00000059378	0.06503
ENSG00000065371	0.06503
ENSG00000067646	0.06503
ENSG00000068489	0.06503
ENSG00000070019	0.06503
ENSG00000070495	0.06503
ENSG00000072786	0.06503
ENSG00000073614	0.06503
ENSG00000073910	0.06503
ENSG00000077522	0.06503
ENSG00000078018	0.06503
ENSG00000078579	0.06503
ENSG00000087842	0.06503
ENSG00000089775	0.06503
ENSG00000091164	0.06503
ENSG00000091527	0.06503
ENSG00000095752	0.06503
ENSG00000100156	0.06503
ENSG00000100385	0.06503
ENSG00000101057	0.06503
ENSG00000101448	0.06503
ENSG00000101608	0.06503
ENSG00000102145	0.06503
ENSG00000102384	0.06503
ENSG00000103740	0.06503
ENSG00000104177	0.06503
ENSG00000104331	0.06503
ENSG00000105366	0.06503
ENSG00000105374	0.06503
ENSG00000105679	0.06503
ENSG00000106443	0.06503
ENSG00000107014	0.06503
ENSG00000108379	0.06503
ENSG00000108622	0.06503
ENSG00000108773	0.06503
ENSG00000109193	0.06503
ENSG00000112200	0.06503
ENSG00000112293	0.06503
ENSG00000112773	0.06503
ENSG00000112941	0.06503
ENSG00000113924	0.06503
ENSG00000115226	0.06503
ENSG00000118194	0.06503
ENSG00000118640	0.06503
ENSG00000118702	0.06503
ENSG00000119509	0.06503
ENSG00000119917	0.06503
ENSG00000122592	0.06503
ENSG00000123096	0.06503
ENSG00000123500	0.06503
ENSG00000125944	0.06503
ENSG00000127603	0.06503
ENSG00000128408	0.06503
ENSG00000128928	0.06503
ENSG00000129221	0.06503
ENSG00000130489	0.06503
ENSG00000131097	0.06503
ENSG00000133048	0.06503
ENSG00000133872	0.06503
ENSG00000134013	0.06503
ENSG00000134245	0.06503
ENSG00000134760	0.06503
ENSG00000135114	0.06503
ENSG00000135480	0.06503
ENSG00000135547	0.06503
ENSG00000136141	0.06503
ENSG00000136688	0.06503
ENSG00000136888	0.06503
ENSG00000137225	0.06503
ENSG00000137720	0.06503
ENSG00000137860	0.06503
ENSG00000137877	0.06503
ENSG00000137959	0.06503
ENSG00000138101	0.06503
ENSG00000142515	0.06503
ENSG00000143303	0.06503
ENSG00000143556	0.06503
ENSG00000143575	0.06503
ENSG00000143631	0.06503
ENSG00000144810	0.06503
ENSG00000145623	0.06503
ENSG00000145826	0.06503
ENSG00000145990	0.06503
ENSG00000147316	0.06503
ENSG00000147381	0.06503
ENSG00000149573	0.06503
ENSG00000150394	0.06503
ENSG00000153822	0.06503
ENSG00000155130	0.06503
ENSG00000155380	0.06503
ENSG00000155760	0.06503
ENSG00000158636	0.06503
ENSG00000159450	0.06503
ENSG00000160714	0.06503
ENSG00000163624	0.06503
ENSG00000163737	0.06503
ENSG00000163815	0.06503
ENSG00000164402	0.06503
ENSG00000166923	0.06503
ENSG00000167106	0.06503
ENSG00000167323	0.06503
ENSG00000167863	0.06503
ENSG00000168135	0.06503
ENSG00000168242	0.06503
ENSG00000168653	0.06503
ENSG00000168938	0.06503
ENSG00000169919	0.06503
ENSG00000170145	0.06503
ENSG00000171208	0.06503
ENSG00000171431	0.06503
ENSG00000171786	0.06503
ENSG00000172232	0.06503
ENSG00000172476	0.06503
ENSG00000173702	0.06503
ENSG00000174669	0.06503
ENSG00000175279	0.06503
ENSG00000175550	0.06503
ENSG00000178568	0.06503
ENSG00000182512	0.06503
ENSG00000183036	0.06503
ENSG00000184330	0.06503
ENSG00000184678	0.06503
ENSG00000185313	0.06503
ENSG00000187498	0.06503
ENSG00000188313	0.06503
ENSG00000196150	0.06503
ENSG00000196371	0.06503
ENSG00000196937	0.06503
ENSG00000198046	0.06503
ENSG00000198258	0.06503
ENSG00000203857	0.06503
ENSG00000204616	0.06503
ENSG00000213231	0.06503
ENSG00000213699	0.06503
ENSG00000221946	0.06503
ENSG00000228315	0.06503
ENSG00000262556	0.06503
ENSG00000267272	0.06503
ENSG00000267855	0.06503
ENSG00000003249	0.075208
ENSG00000048545	0.075208
ENSG00000064601	0.075208
ENSG00000064886	0.075208
ENSG00000069956	0.075208
ENSG00000072415	0.075208
ENSG00000086589	0.075208
ENSG00000086991	0.075208
ENSG00000088325	0.075208
ENSG00000099139	0.075208
ENSG00000100003	0.075208
ENSG00000100206	0.075208
ENSG00000102970	0.075208
ENSG00000103942	0.075208
ENSG00000105700	0.075208
ENSG00000107957	0.075208
ENSG00000108176	0.075208
ENSG00000109182	0.075208
ENSG00000110448	0.075208
ENSG00000110841	0.075208
ENSG00000113389	0.075208
ENSG00000113494	0.075208
ENSG00000113889	0.075208
ENSG00000115761	0.075208
ENSG00000116209	0.075208
ENSG00000117069	0.075208
ENSG00000118503	0.075208
ENSG00000118523	0.075208
ENSG00000119042	0.075208
ENSG00000120149	0.075208
ENSG00000120805	0.075208
ENSG00000122140	0.075208
ENSG00000122971	0.075208
ENSG00000124688	0.075208
ENSG00000124762	0.075208
ENSG00000128652	0.075208
ENSG00000128805	0.075208
ENSG00000129028	0.075208
ENSG00000129596	0.075208
ENSG00000130813	0.075208
ENSG00000132330	0.075208
ENSG00000132383	0.075208
ENSG00000132530	0.075208
ENSG00000132561	0.075208
ENSG00000133026	0.075208
ENSG00000133636	0.075208
ENSG00000134240	0.075208
ENSG00000137500	0.075208
ENSG00000138069	0.075208
ENSG00000138092	0.075208
ENSG00000140398	0.075208
ENSG00000140577	0.075208
ENSG00000143318	0.075208
ENSG00000144285	0.075208
ENSG00000144366	0.075208
ENSG00000145335	0.075208
ENSG00000145833	0.075208
ENSG00000146378	0.075208
ENSG00000148344	0.075208
ENSG00000149922	0.075208
ENSG00000150636	0.075208
ENSG00000152952	0.075208
ENSG00000153560	0.075208
ENSG00000156802	0.075208
ENSG00000158373	0.075208
ENSG00000160293	0.075208
ENSG00000163106	0.075208
ENSG00000164070	0.075208
ENSG00000164136	0.075208
ENSG00000164342	0.075208
ENSG00000164626	0.075208
ENSG00000164821	0.075208
ENSG00000165055	0.075208
ENSG00000166233	0.075208
ENSG00000167618	0.075208
ENSG00000169908	0.075208
ENSG00000169933	0.075208
ENSG00000171189	0.075208
ENSG00000172115	0.075208
ENSG00000173826	0.075208
ENSG00000175183	0.075208
ENSG00000176024	0.075208
ENSG00000176293	0.075208
ENSG00000182631	0.075208
ENSG00000183873	0.075208
ENSG00000184908	0.075208
ENSG00000185070	0.075208
ENSG00000185567	0.075208
ENSG00000187391	0.075208
ENSG00000189143	0.075208
ENSG00000196208	0.075208
ENSG00000196433	0.075208
ENSG00000197417	0.075208
ENSG00000197496	0.075208
ENSG00000197822	0.075208
ENSG00000197919	0.075208
ENSG00000197977	0.075208
ENSG00000198366	0.075208
ENSG00000198952	0.075208
ENSG00000203747	0.075208
ENSG00000203813	0.075208
ENSG00000204103	0.075208
ENSG00000204519	0.075208
ENSG00000204852	0.075208
ENSG00000213160	0.075208
ENSG00000213398	0.075208
ENSG00000213722	0.075208
ENSG00000221914	0.075208
ENSG00000270742	0.075208
ENSG00000003989	0.0822966
ENSG00000006788	0.0822966
ENSG00000022840	0.0822966
ENSG00000042304	0.0822966
ENSG00000048740	0.0822966
ENSG00000057019	0.0822966
ENSG00000067842	0.0822966
ENSG00000070778	0.0822966
ENSG00000073350	0.0822966
ENSG00000080823	0.0822966
ENSG00000082175	0.0822966
ENSG00000083782	0.0822966
ENSG00000089053	0.0822966
ENSG00000089820	0.0822966
ENSG00000091136	0.0822966
ENSG00000092377	0.0822966
ENSG00000099251	0.0822966
ENSG00000099812	0.0822966
ENSG00000101463	0.0822966
ENSG00000102243	0.0822966
ENSG00000103089	0.0822966
ENSG00000104332	0.0822966
ENSG00000104938	0.0822966
ENSG00000104967	0.0822966
ENSG00000105402	0.0822966
ENSG00000105819	0.0822966
ENSG00000106100	0.0822966
ENSG00000107807	0.0822966
ENSG00000108294	0.0822966
ENSG00000108702	0.0822966
ENSG00000109819	0.0822966
ENSG00000111666	0.0822966
ENSG00000111670	0.0822966
ENSG00000111701	0.0822966
ENSG00000111783	0.0822966
ENSG00000112541	0.0822966
ENSG00000112936	0.0822966
ENSG00000115461	0.0822966
ENSG00000115616	0.0822966
ENSG00000118816	0.0822966
ENSG00000119771	0.0822966
ENSG00000121578	0.0822966
ENSG00000121769	0.0822966
ENSG00000124508	0.0822966
ENSG00000127540	0.0822966
ENSG00000128714	0.0822966
ENSG00000128872	0.0822966
ENSG00000130396	0.0822966
ENSG00000131264	0.0822966
ENSG00000132475	0.0822966
ENSG00000134115	0.0822966
ENSG00000136153	0.0822966
ENSG00000136950	0.0822966
ENSG00000137269	0.0822966
ENSG00000137804	0.0822966
ENSG00000139180	0.0822966
ENSG00000139209	0.0822966
ENSG00000142676	0.0822966
ENSG00000144191	0.0822966
ENSG00000144566	0.0822966
ENSG00000145592	0.0822966
ENSG00000152049	0.0822966
ENSG00000157152	0.0822966
ENSG00000160145	0.0822966
ENSG00000160710	0.0822966
ENSG00000160796	0.0822966
ENSG00000163823	0.0822966
ENSG00000164080	0.0822966
ENSG00000164708	0.0822966
ENSG00000164818	0.0822966
ENSG00000165119	0.0822966
ENSG00000165973	0.0822966
ENSG00000166908	0.0822966
ENSG00000168066	0.0822966
ENSG00000169704	0.0822966
ENSG00000171282	0.0822966
ENSG00000171467	0.0822966
ENSG00000172572	0.0822966
ENSG00000172987	0.0822966
ENSG00000173812	0.0822966
ENSG00000174607	0.0822966
ENSG00000174720	0.0822966
ENSG00000176834	0.0822966
ENSG00000177853	0.0822966
ENSG00000178403	0.0822966
ENSG00000179455	0.0822966
ENSG00000183207	0.0822966
ENSG00000185088	0.0822966
ENSG00000185585	0.0822966
ENSG00000185973	0.0822966
ENSG00000187801	0.0822966
ENSG00000189056	0.0822966
ENSG00000196159	0.0822966
ENSG00000196639	0.0822966
ENSG00000197465	0.0822966
ENSG00000198393	0.0822966
ENSG00000198466	0.0822966
ENSG00000204104	0.0822966
ENSG00000205531	0.0822966
ENSG00000206190	0.0822966
ENSG00000211630	0.0822966
ENSG00000249859	0.0822966
ENSG00000250588	0.0822966
ENSG00000256018	0.0822966
ENSG00000007952	0.0885237
ENSG00000008300	0.0885237
ENSG00000015479	0.0885237
ENSG00000022267	0.0885237
ENSG00000039068	0.0885237
ENSG00000043462	0.0885237
ENSG00000064012	0.0885237
ENSG00000065923	0.0885237
ENSG00000073584	0.0885237
ENSG00000075391	0.0885237
ENSG00000077150	0.0885237
ENSG00000078114	0.0885237
ENSG00000080345	0.0885237
ENSG00000082068	0.0885237
ENSG00000083454	0.0885237
ENSG00000091704	0.0885237
ENSG00000100207	0.0885237
ENSG00000100949	0.0885237
ENSG00000101981	0.0885237
ENSG00000103051	0.0885237
ENSG00000105640	0.0885237
ENSG00000106025	0.0885237
ENSG00000106153	0.0885237
ENSG00000106819	0.0885237
ENSG00000107201	0.0885237
ENSG00000109061	0.0885237
ENSG00000110092	0.0885237
ENSG00000110195	0.0885237
ENSG00000113525	0.0885237
ENSG00000120937	0.0885237
ENSG00000129354	0.0885237
ENSG00000130299	0.0885237
ENSG00000130303	0.0885237
ENSG00000130529	0.0885237
ENSG00000130768	0.0885237
ENSG00000131471	0.0885237
ENSG00000131831	0.0885237
ENSG00000132429	0.0885237
ENSG00000132703	0.0885237
ENSG00000133110	0.0885237
ENSG00000133773	0.0885237
ENSG00000135111	0.0885237
ENSG00000135333	0.0885237
ENSG00000135390	0.0885237
ENSG00000135482	0.0885237
ENSG00000135604	0.0885237
ENSG00000136527	0.0885237
ENSG00000136928	0.0885237
ENSG00000138050	0.0885237
ENSG00000138617	0.0885237
ENSG00000138642	0.0885237
ENSG00000138646	0.0885237
ENSG00000138698	0.0885237
ENSG00000140464	0.0885237
ENSG00000141646	0.0885237
ENSG00000143198	0.0885237
ENSG00000146425	0.0885237
ENSG00000151789	0.0885237
ENSG00000152377	0.0885237
ENSG00000154736	0.0885237
ENSG00000158863	0.0885237
ENSG00000159259	0.0885237
ENSG00000160613	0.0885237
ENSG00000160868	0.0885237
ENSG00000162747	0.0885237
ENSG00000162775	0.0885237
ENSG00000162992	0.0885237
ENSG00000164418	0.0885237
ENSG00000164604	0.0885237
ENSG00000164751	0.0885237
ENSG00000165678	0.0885237
ENSG00000166741	0.0885237
ENSG00000167755	0.0885237
ENSG00000168484	0.0885237
ENSG00000169397	0.0885237
ENSG00000173805	0.0885237
ENSG00000176387	0.0885237
ENSG00000178498	0.0885237
ENSG00000180530	0.0885237
ENSG00000181433	0.0885237
ENSG00000183648	0.0885237
ENSG00000184304	0.0885237
ENSG00000185404	0.0885237
ENSG00000185670	0.0885237
ENSG00000187607	0.0885237
ENSG00000197165	0.0885237
ENSG00000197641	0.0885237
ENSG00000198039	0.0885237
ENSG00000198176	0.0885237
ENSG00000198445	0.0885237
ENSG00000204936	0.0885237
ENSG00000205420	0.0885237
ENSG00000242600	0.0885237
ENSG00000243130	0.0885237
ENSG00000008952	0.0955915
ENSG00000016602	0.0955915
ENSG00000035720	0.0955915
ENSG00000038295	0.0955915
ENSG00000066468	0.0955915
ENSG00000069696	0.0955915
ENSG00000081248	0.0955915
ENSG00000087494	0.0955915
ENSG00000088386	0.0955915
ENSG00000091513	0.0955915
ENSG00000099622	0.0955915
ENSG00000102854	0.0955915
ENSG00000105472	0.0955915
ENSG00000106304	0.0955915
ENSG00000107984	0.0955915
ENSG00000108039	0.0955915
ENSG00000112706	0.0955915
ENSG00000113141	0.0955915
ENSG00000115008	0.0955915
ENSG00000115520	0.0955915
ENSG00000116830	0.0955915
ENSG00000118402	0.0955915
ENSG00000126214	0.0955915
ENSG00000127928	0.0955915
ENSG00000130377	0.0955915
ENSG00000132432	0.0955915
ENSG00000134516	0.0955915
ENSG00000135624	0.0955915
ENSG00000139292	0.0955915
ENSG00000141012	0.0955915
ENSG00000145779	0.0955915
ENSG00000147246	0.0955915
ENSG00000154240	0.0955915
ENSG00000156076	0.0955915
ENSG00000159346	0.0955915
ENSG00000161217	0.0955915
ENSG00000162368	0.0955915
ENSG00000164010	0.0955915
ENSG00000166526	0.0955915
ENSG00000166704	0.0955915
ENSG00000167395	0.0955915
ENSG00000168065	0.0955915
ENSG00000169946	0.0955915
ENSG00000170689	0.0955915
ENSG00000170950	0.0955915
ENSG00000171475	0.0955915
ENSG00000173786	0.0955915
ENSG00000174255	0.0955915
ENSG00000174469	0.0955915
ENSG00000175213	0.0955915
ENSG00000180209	0.0955915
ENSG00000181619	0.0955915
ENSG00000181634	0.0955915
ENSG00000183778	0.0955915
ENSG00000185825	0.0955915
ENSG00000186001	0.0955915
ENSG00000187688	0.0955915
ENSG00000187758	0.0955915
ENSG00000187954	0.0955915
ENSG00000189266	0.0955915
ENSG00000196782	0.0955915
ENSG00000197079	0.0955915
ENSG00000198518	0.0955915
ENSG00000198753	0.0955915
ENSG00000204568	0.0955915
ENSG00000204592	0.0955915
ENSG00000204610	0.0955915
ENSG00000205084	0.0955915
ENSG00000205413	0.0955915
ENSG00000211815	0.0955915
ENSG00000213928	0.0955915
ENSG00000221955	0.0955915
ENSG00000233791	0.0955915
ENSG00000241484	0.0955915
ENSG00000242689	0.0955915

## Sheet: scaling
EnsemblGene	FDR-corrected p-value
ENSG00000187446	0.00242504
ENSG00000134602	0.00320125
ENSG00000235604	0.00320125
ENSG00000089012	0.00338588
ENSG00000011143	0.00496001
ENSG00000114166	0.00496001
ENSG00000211677	0.00496001
ENSG00000204941	0.00509954
ENSG00000067064	0.00623181
ENSG00000150244	0.00691296
ENSG00000133020	0.00720999
ENSG00000140365	0.00720999
ENSG00000160200	0.00720999
ENSG00000184979	0.00720999
ENSG00000185201	0.00720999
ENSG00000221826	0.00720999
ENSG00000141542	0.00742059
ENSG00000182415	0.00742059
ENSG00000260230	0.00742059
ENSG00000100604	0.00859563
ENSG00000173064	0.00859922
ENSG00000147804	0.00954565
ENSG00000187608	0.00954565
ENSG00000122194	0.010078
ENSG00000196655	0.0106525
ENSG00000137198	0.0112714
ENSG00000110660	0.0113835
ENSG00000126549	0.0114281
ENSG00000153993	0.0114281
ENSG00000170476	0.0114281
ENSG00000213949	0.0114281
ENSG00000185044	0.0116046
ENSG00000176024	0.0117937
ENSG00000152952	0.0122091
ENSG00000185652	0.0122091
ENSG00000003137	0.0131338
ENSG00000040731	0.0131338
ENSG00000066629	0.0131338
ENSG00000085733	0.0131338
ENSG00000102290	0.0131338
ENSG00000148484	0.0131338
ENSG00000216775	0.0134225
ENSG00000135220	0.0137234
ENSG00000111331	0.0137515
ENSG00000125363	0.0137515
ENSG00000137965	0.0137515
ENSG00000149636	0.0137515
ENSG00000007944	0.0144318
ENSG00000091181	0.0144318
ENSG00000100003	0.0144318
ENSG00000101850	0.0144318
ENSG00000102057	0.0144318
ENSG00000104368	0.0144318
ENSG00000112706	0.0144318
ENSG00000119509	0.0144318
ENSG00000124678	0.0144318
ENSG00000126709	0.0144318
ENSG00000130193	0.0144318
ENSG00000147255	0.0144318
ENSG00000157601	0.0144318
ENSG00000163132	0.0144318
ENSG00000164070	0.0144318
ENSG00000165949	0.0144318
ENSG00000168453	0.0144318
ENSG00000184304	0.0144318
ENSG00000187140	0.0144318
ENSG00000198670	0.0144318
ENSG00000150636	0.0148606
ENSG00000112365	0.0153035
ENSG00000187391	0.0157608
ENSG00000131370	0.0160075
ENSG00000137628	0.0160075
ENSG00000129951	0.0162685
ENSG00000137959	0.0162685
ENSG00000082269	0.016517
ENSG00000112419	0.016517
ENSG00000114120	0.016517
ENSG00000125571	0.016517
ENSG00000151012	0.016517
ENSG00000151834	0.016517
ENSG00000154975	0.016517
ENSG00000184678	0.016517
ENSG00000198342	0.016517
ENSG00000096872	0.0168379
ENSG00000135114	0.0168379
ENSG00000112144	0.017372
ENSG00000137672	0.0174976
ENSG00000146938	0.0174976
ENSG00000155760	0.0174976
ENSG00000163064	0.0174976
ENSG00000171557	0.0174976
ENSG00000198366	0.0174976
ENSG00000213231	0.0174976
ENSG00000112414	0.0178736
ENSG00000148175	0.0178736
ENSG00000101448	0.0180771
ENSG00000112983	0.0180771
ENSG00000250588	0.0180771
ENSG00000155011	0.0184807
ENSG00000166923	0.0184807
ENSG00000023228	0.018715
ENSG00000136732	0.018715
ENSG00000145826	0.018715
ENSG00000114487	0.0190583
ENSG00000137975	0.0190583
ENSG00000168505	0.0190583
ENSG00000174255	0.0190583
ENSG00000185875	0.0190583
ENSG00000197912	0.0190583
ENSG00000198498	0.0190583
ENSG00000163635	0.0195165
ENSG00000171953	0.0195165
ENSG00000156103	0.0199896
ENSG00000170775	0.0199896
ENSG00000013725	0.0201287
ENSG00000076003	0.0201287
ENSG00000102871	0.0201287
ENSG00000109163	0.0201287
ENSG00000115380	0.0201287
ENSG00000132031	0.0201287
ENSG00000164342	0.0201287
ENSG00000168135	0.0201287
ENSG00000196263	0.0201287
ENSG00000018189	0.0208077
ENSG00000080007	0.0208414
ENSG00000110777	0.0208414
ENSG00000118523	0.0208414
ENSG00000149596	0.0208414
ENSG00000183032	0.0208414
ENSG00000089127	0.0212207
ENSG00000123096	0.0212207
ENSG00000198001	0.0212207
ENSG00000139269	0.0214564
ENSG00000151892	0.0214564
ENSG00000181433	0.0214564
ENSG00000187621	0.0214564
ENSG00000164399	0.0221863
ENSG00000073614	0.0225792
ENSG00000088280	0.0225792
ENSG00000095066	0.0225792
ENSG00000108924	0.0225792
ENSG00000122566	0.0225792
ENSG00000129596	0.0225792
ENSG00000135063	0.0225792
ENSG00000154736	0.0225792
ENSG00000163347	0.0225792
ENSG00000138944	0.0225822
ENSG00000166780	0.0225822
ENSG00000171786	0.0225822
ENSG00000184908	0.0225822
ENSG00000185313	0.0225822
ENSG00000221818	0.0225822
ENSG00000108666	0.0230554
ENSG00000123560	0.0230554
ENSG00000204104	0.0230554
ENSG00000147117	0.0232501
ENSG00000159224	0.0232501
ENSG00000180573	0.0232501
ENSG00000196116	0.0232501
ENSG00000198692	0.0232501
ENSG00000042813	0.0239011
ENSG00000138792	0.0239011
ENSG00000099251	0.0245711
ENSG00000196660	0.0245711
ENSG00000137693	0.0246661
ENSG00000147381	0.0246661
ENSG00000150281	0.0246661
ENSG00000166292	0.0246661
ENSG00000171282	0.0246661
ENSG00000188937	0.0246661
ENSG00000172016	0.0255143
ENSG00000059378	0.0256637
ENSG00000080839	0.0256637
ENSG00000089723	0.0256637
ENSG00000105784	0.0256637
ENSG00000107317	0.0256637
ENSG00000107807	0.0256637
ENSG00000108684	0.0256637
ENSG00000109193	0.0256637
ENSG00000113302	0.0256637
ENSG00000116748	0.0256637
ENSG00000128606	0.0256637
ENSG00000134121	0.0256637
ENSG00000136213	0.0256637
ENSG00000137573	0.0256637
ENSG00000137860	0.0256637
ENSG00000138379	0.0256637
ENSG00000143772	0.0256637
ENSG00000146378	0.0256637
ENSG00000156218	0.0256637
ENSG00000158636	0.0256637
ENSG00000160932	0.0256637
ENSG00000164604	0.0256637
ENSG00000164626	0.0256637
ENSG00000175550	0.0256637
ENSG00000197496	0.0256637
ENSG00000204963	0.0256637
ENSG00000236249	0.0256637
ENSG00000257017	0.0256637
ENSG00000123500	0.0261603
ENSG00000124535	0.0261603
ENSG00000143631	0.0261603
ENSG00000185070	0.0261603
ENSG00000106443	0.0262927
ENSG00000117501	0.0262927
ENSG00000146477	0.0262927
ENSG00000163815	0.0262927
ENSG00000182168	0.0262927
ENSG00000183873	0.0262927
ENSG00000187210	0.0262927
ENSG00000120149	0.0265744
ENSG00000137634	0.0265744
ENSG00000144285	0.0265744
ENSG00000175097	0.0265744
ENSG00000182378	0.0265744
ENSG00000204519	0.0265744
ENSG00000158901	0.0272448
ENSG00000182512	0.0272448
ENSG00000185745	0.0272448
ENSG00000042304	0.0274397
ENSG00000144191	0.0274397
ENSG00000163254	0.0274397
ENSG00000177045	0.0274397
ENSG00000177910	0.0274397
ENSG00000179455	0.0274397
ENSG00000213160	0.0274397
ENSG00000010017	0.0281423
ENSG00000105374	0.0281423
ENSG00000169855	0.0281423
ENSG00000074660	0.028496
ENSG00000107957	0.028496
ENSG00000112200	0.028496
ENSG00000137877	0.028496
ENSG00000198176	0.028496
ENSG00000267855	0.028496
ENSG00000130489	0.0288695
ENSG00000134115	0.0288695
ENSG00000136141	0.0288695
ENSG00000164708	0.0288695
ENSG00000183036	0.0288695
ENSG00000213088	0.0288695
ENSG00000003436	0.0290276
ENSG00000092377	0.0290276
ENSG00000100351	0.0290276
ENSG00000110063	0.0290276
ENSG00000114491	0.0290276
ENSG00000141040	0.0290276
ENSG00000164818	0.0290276
ENSG00000172183	0.0290276
ENSG00000091428	0.0292132
ENSG00000106025	0.0292132
ENSG00000108622	0.0292132
ENSG00000138069	0.0292132
ENSG00000143786	0.0292132
ENSG00000144426	0.0292132
ENSG00000153822	0.0292132
ENSG00000213079	0.0292132
ENSG00000107890	0.029762
ENSG00000117519	0.029762
ENSG00000136688	0.029762
ENSG00000162976	0.029762
ENSG00000203747	0.029762
ENSG00000105619	0.0304426
ENSG00000138092	0.0304426
ENSG00000145945	0.0304426
ENSG00000157399	0.0304426
ENSG00000105472	0.0304652
ENSG00000106278	0.0304652
ENSG00000112406	0.0304652
ENSG00000132561	0.0304652
ENSG00000152214	0.0304652
ENSG00000153292	0.0304652
ENSG00000154114	0.0304652
ENSG00000163624	0.0304652
ENSG00000185670	0.0304652
ENSG00000203857	0.0304652
ENSG00000122592	0.0314027
ENSG00000148700	0.0314027
ENSG00000087842	0.0321062
ENSG00000091136	0.0321062
ENSG00000106511	0.0321062
ENSG00000108176	0.0321062
ENSG00000119917	0.0321062
ENSG00000164080	0.0321062
ENSG00000165055	0.0321062
ENSG00000171208	0.0321062
ENSG00000172466	0.0321062
ENSG00000172724	0.0321062
ENSG00000186001	0.0321062
ENSG00000187801	0.0321062
ENSG00000196371	0.0321062
ENSG00000204967	0.0321062
ENSG00000204983	0.0321062
ENSG00000005108	0.0325448
ENSG00000118492	0.0325448
ENSG00000119042	0.0325448
ENSG00000135447	0.0325448
ENSG00000135480	0.0325448
ENSG00000163251	0.0325448
ENSG00000169760	0.0325448
ENSG00000100490	0.03279
ENSG00000111335	0.03279
ENSG00000113361	0.03279
ENSG00000134760	0.03279
ENSG00000139793	0.03279
ENSG00000149573	0.03279
ENSG00000160145	0.03279
ENSG00000197540	0.03279
ENSG00000262556	0.03279
ENSG00000103942	0.0334823
ENSG00000150394	0.0334823
ENSG00000163827	0.0334823
ENSG00000167323	0.0334823
ENSG00000187607	0.0334823
ENSG00000106819	0.0336664
ENSG00000109471	0.0336664
ENSG00000128714	0.0336664
ENSG00000129028	0.0336664
ENSG00000148344	0.0336664
ENSG00000153560	0.0336664
ENSG00000164821	0.0336664
ENSG00000168131	0.0336664
ENSG00000172572	0.0336664
ENSG00000184330	0.0336664
ENSG00000075618	0.0337787
ENSG00000091527	0.0337787
ENSG00000112541	0.0337787
ENSG00000129221	0.0337787
ENSG00000133135	0.0337787
ENSG00000137500	0.0337787
ENSG00000139330	0.0337787
ENSG00000143575	0.0337787
ENSG00000167106	0.0337787
ENSG00000196937	0.0337787
ENSG00000198838	0.0337787
ENSG00000078579	0.0345227
ENSG00000125944	0.0345227
ENSG00000136950	0.0345227
ENSG00000174963	0.0345227
ENSG00000182685	0.0345227
ENSG00000019549	0.0347825
ENSG00000070495	0.0347825
ENSG00000107014	0.0347825
ENSG00000111046	0.0347825
ENSG00000136546	0.0347825
ENSG00000156194	0.0347825
ENSG00000168938	0.0347825
ENSG00000175279	0.0347825
ENSG00000189143	0.0347825
ENSG00000198610	0.0347825
ENSG00000002549	0.035463
ENSG00000112290	0.035463
ENSG00000120659	0.035463
ENSG00000163631	0.035463
ENSG00000170231	0.035463
ENSG00000213699	0.035463
ENSG00000091137	0.0357677
ENSG00000101892	0.0357677
ENSG00000125414	0.0357677
ENSG00000141338	0.0357677
ENSG00000147874	0.0357677
ENSG00000160870	0.0357677
ENSG00000171431	0.0357677
ENSG00000172461	0.0357677
ENSG00000180209	0.0357677
ENSG00000196433	0.0357677
ENSG00000065325	0.0367382
ENSG00000065923	0.0367382
ENSG00000067646	0.0367382
ENSG00000077616	0.0367382
ENSG00000100156	0.0367382
ENSG00000104112	0.0367382
ENSG00000112293	0.0367382
ENSG00000113389	0.0367382
ENSG00000117477	0.0367382
ENSG00000128408	0.0367382
ENSG00000130377	0.0367382
ENSG00000132703	0.0367382
ENSG00000139209	0.0367382
ENSG00000145864	0.0367382
ENSG00000147316	0.0367382
ENSG00000197822	0.0367382
ENSG00000198466	0.0367382
ENSG00000053524	0.0371127
ENSG00000082068	0.0371127
ENSG00000091704	0.0371127
ENSG00000101890	0.0371127
ENSG00000111701	0.0371127
ENSG00000115761	0.0371127
ENSG00000138642	0.0371127
ENSG00000147246	0.0371127
ENSG00000171735	0.0371127
ENSG00000198625	0.0371127
ENSG00000069956	0.0375111
ENSG00000099260	0.0375111
ENSG00000132429	0.0375111
ENSG00000135541	0.0375111
ENSG00000135917	0.0375111
ENSG00000144810	0.0375111
ENSG00000145623	0.0375111
ENSG00000163823	0.0375111
ENSG00000213689	0.0375111
ENSG00000241322	0.0375111
ENSG00000016602	0.0383037
ENSG00000157014	0.0383037
ENSG00000159450	0.0383037
ENSG00000164764	0.0383037
ENSG00000173702	0.0383037
ENSG00000204262	0.0383037
ENSG00000107018	0.0390231
ENSG00000109182	0.0390231
ENSG00000137225	0.0390231
ENSG00000157954	0.0390231
ENSG00000176148	0.0390231
ENSG00000181656	0.0390231
ENSG00000196159	0.0390231
ENSG00000006128	0.0392066
ENSG00000102384	0.0392066
ENSG00000102924	0.0392066
ENSG00000110092	0.0392066
ENSG00000110841	0.0392066
ENSG00000112214	0.0392066
ENSG00000133116	0.0392066
ENSG00000137720	0.0392066
ENSG00000164136	0.0392066
ENSG00000176658	0.0392066
ENSG00000188379	0.0392066
ENSG00000204852	0.0392066
ENSG00000211630	0.0392066
ENSG00000037042	0.0398739
ENSG00000068489	0.0398739
ENSG00000111670	0.0398739
ENSG00000138039	0.0398739
ENSG00000150403	0.0398739
ENSG00000165029	0.0398739
ENSG00000169035	0.0398739
ENSG00000173157	0.0398739
ENSG00000032219	0.0399333
ENSG00000054654	0.0399333
ENSG00000108702	0.0399333
ENSG00000112941	0.0399333
ENSG00000118194	0.0399333
ENSG00000124688	0.0399333
ENSG00000132535	0.0399333
ENSG00000142973	0.0399333
ENSG00000143845	0.0399333
ENSG00000144566	0.0399333
ENSG00000151475	0.0399333
ENSG00000169764	0.0399333
ENSG00000172476	0.0399333
ENSG00000180747	0.0399333
ENSG00000187513	0.0399333
ENSG00000042317	0.0408192
ENSG00000089820	0.0408192
ENSG00000100385	0.0408192
ENSG00000105819	0.0408192
ENSG00000139734	0.0408192
ENSG00000183671	0.0408192
ENSG00000110448	0.041548
ENSG00000126214	0.041548
ENSG00000138617	0.041548
ENSG00000143556	0.041548
ENSG00000163737	0.041548
ENSG00000187498	0.041548
ENSG00000196428	0.041548
ENSG00000204103	0.041548
ENSG00000049130	0.041769
ENSG00000065371	0.041769
ENSG00000095752	0.041769
ENSG00000103089	0.041769
ENSG00000103740	0.041769
ENSG00000105679	0.041769
ENSG00000116604	0.041769
ENSG00000137033	0.041769
ENSG00000142515	0.041769
ENSG00000145335	0.041769
ENSG00000154415	0.041769
ENSG00000180660	0.041769
ENSG00000197124	0.041769
ENSG00000204970	0.041769
ENSG00000091138	0.0427138
ENSG00000099812	0.0427138
ENSG00000117069	0.0427138
ENSG00000141579	0.0427138
ENSG00000155130	0.0427138
ENSG00000165471	0.0427138
ENSG00000072041	0.0433296
ENSG00000089775	0.0433296
ENSG00000101057	0.0433296
ENSG00000101608	0.0433296
ENSG00000116830	0.0433296
ENSG00000118503	0.0433296
ENSG00000130813	0.0433296
ENSG00000183207	0.0433296
ENSG00000198393	0.0433296
ENSG00000267272	0.0433296
ENSG00000072415	0.0439673
ENSG00000104331	0.0439673
ENSG00000108379	0.0439673
ENSG00000118307	0.0439673
ENSG00000118526	0.0439673
ENSG00000119771	0.0439673
ENSG00000136888	0.0439673
ENSG00000196208	0.0439673
ENSG00000197919	0.0439673
ENSG00000241484	0.0439673
ENSG00000054796	0.0445405
ENSG00000070214	0.0445405
ENSG00000107165	0.0445405
ENSG00000112576	0.0445405
ENSG00000112936	0.0445405
ENSG00000133048	0.0445405
ENSG00000167613	0.0445405
ENSG00000173163	0.0445405
ENSG00000182901	0.0445405
ENSG00000185585	0.0445405
ENSG00000188313	0.0445405
ENSG00000107201	0.0449663
ENSG00000107984	0.0449663
ENSG00000109819	0.0449663
ENSG00000109832	0.0449663
ENSG00000122971	0.0449663
ENSG00000134240	0.0449663
ENSG00000136099	0.0449663
ENSG00000136866	0.0449663
ENSG00000156009	0.0449663
ENSG00000168242	0.0449663
ENSG00000168515	0.0449663
ENSG00000185567	0.0449663
ENSG00000206538	0.0449663
ENSG00000007933	0.0458406
ENSG00000091010	0.0458406
ENSG00000101311	0.0458406
ENSG00000113889	0.0458406
ENSG00000128283	0.0458406
ENSG00000183853	0.0458406
ENSG00000204936	0.0458406
ENSG00000231924	0.0458406
ENSG00000006788	0.0463972
ENSG00000057019	0.0463972
ENSG00000067842	0.0463972
ENSG00000103449	0.0463972
ENSG00000111816	0.0463972
ENSG00000116761	0.0463972
ENSG00000120907	0.0463972
ENSG00000151789	0.0463972
ENSG00000164904	0.0463972
ENSG00000183145	0.0463972
ENSG00000196150	0.0463972
ENSG00000229937	0.0463972
ENSG00000044524	0.0467283
ENSG00000072657	0.0467283
ENSG00000101981	0.0467283
ENSG00000109927	0.0467283
ENSG00000111775	0.0467283
ENSG00000129538	0.0467283
ENSG00000133636	0.0467283
ENSG00000139291	0.0467283
ENSG00000145592	0.0467283
ENSG00000145863	0.0467283
ENSG00000169933	0.0467283
ENSG00000170950	0.0467283
ENSG00000184750	0.0467283
ENSG00000188064	0.0467283
ENSG00000228315	0.0467283
ENSG00000099139	0.047582
ENSG00000104332	0.047582
ENSG00000115226	0.047582
ENSG00000126267	0.047582
ENSG00000128965	0.047582
ENSG00000138115	0.047582
ENSG00000163611	0.047582
ENSG00000204291	0.047582
ENSG00000211815	0.047582
ENSG00000003249	0.047883
ENSG00000078018	0.047883
ENSG00000083782	0.047883
ENSG00000087460	0.047883
ENSG00000087494	0.047883
ENSG00000101542	0.047883
ENSG00000104177	0.047883
ENSG00000105825	0.047883
ENSG00000120805	0.047883
ENSG00000140464	0.047883
ENSG00000140577	0.047883
ENSG00000145287	0.047883
ENSG00000156076	0.047883
ENSG00000160293	0.047883
ENSG00000206190	0.047883
ENSG00000221955	0.047883
ENSG00000109061	0.048943
ENSG00000122140	0.048943
ENSG00000125843	0.048943
ENSG00000138646	0.048943
ENSG00000141644	0.048943
ENSG00000163288	0.048943
ENSG00000197977	0.048943
